# Supplementary material for: Directed Evolution of Phi Class Glutathione Transferases Involved in Multiple-Herbicide Resistance of Grass Weeds and Crops
Source: Int J Mol Sci. 2022 Jul 5;23(13):7469. doi: 10.3390/ijms23137469 (PMC9267659; doi:10.3390/ijms23137469)
Supplement: Supplementary file 1 [file ijms-23-07469-s001.zip]

Archive with 1 entries (1 files):
- ijms-1776411-supplementary.pdf
